# Supplementary material for: Variant Interpretation for Cancer (VIC): a computational tool for assessing clinical impacts of somatic variants
Source: Genome Med. 2019 Aug 23;11:53. doi: 10.1186/s13073-019-0664-4 (PMC6708137; doi:10.1186/s13073-019-0664-4)
Supplement: Supplementary file 1 — An example of customized evidence file. (TXT 1 kb) [file 13073_2019_664_MOESM1_ESM.txt]

##This is an example of a user-specified evidence file, and can be used with "-s" option
#CBP0 is a measure of clinical and/or experimental evidence and can be 0;1;2(no clinical evidence;potential clinical significance;strong clinical significance)
#CBP1 is a measure of mutation types and can be 1;0 (activating, LOF (missense, nonsense, indel, splicing), CNVs, fusions;Functionally benign or unknown, mostly missense,in-frame indels, less commonly, othertypes)
#CBP2 is a measure of variant allele fraction and can be 1;0;-1 (mosaic;nonmosaic;unsure)
#CBP3 is a measure of potential germline and can be 1;0;-1 (nonmosaic;mosaic;unsure)
#CBP4 is a measure of population allele frequency and can be 1;0 (low MAF; high MAF)
#CBP5 is a measure of germline database and can be 2;1;0 (only pathogenic evidence;benign or likely benign;uncertain or contradictory)
#CBP6 is a measure of somatic database and can be 2;1;0 (pathogenic;likely pathogenic;uncertain)
#CBP7 is a measure of predictive software programs and can be 2;1;0 (pathogenic;uncertain or contradictory;benign or likely benign)
#CBP8 is a measure of pathway involvement and can be 2;1;0 (cancer-associated;potential association;unclear function)
#CBP9 is a measure of publications and can be 1;0;-1 (reported in any publications;no evidence;unsure)

#Evidence file should be tab-delimited and formated like this:
chr	start	ref	alt	user-specified-scores[Therapeutic;Mutation_type;Variant_allele_fraction;Potential_germ;Population_data;Germline_data;Somatic_data;Predict_pathogenic;Pathway_involvement;Publications]
1	241663903	GA	-	CBP0=2;CBP1=1;CBP2=1;CBP3=-1;CBP4=1;CBP5=2;CBP6=2;CBP7=2;CBP8=2;CBP9=1
17  37879658  G A CBP0=1
