# Supplementary material for: Variant Interpretation for Cancer (VIC): a computational tool for assessing clinical impacts of somatic variants
Source: Genome Med. 2019 Aug 23;11:53. doi: 10.1186/s13073-019-0664-4 (PMC6708137; doi:10.1186/s13073-019-0664-4)
Supplement: Supplementary file 2 — An example of the “known-list file”. (TXT 283 bytes) [file 13073_2019_664_MOESM2_ESM.txt]

#This is an example of user specified variants of interest by activating '-l user_specified_list' option
#The VIC will directly take the information in the sixth column and the predictive result
#The file should be Tab-delimited
1	241663903	241663904	GA	-	potential significance
